# Supplementary material for: Genetic Diversity among Rose Rosette Virus Isolates: A Roadmap towards Studies of Gene Function and Pathogenicity
Source: Pathogens. 2023 May 12;12(5):707. doi: 10.3390/pathogens12050707 (PMC10221089; doi:10.3390/pathogens12050707)
Supplement: Supplementary file 1 [file pathogens-12-00707-s001.zip]

Archive with 1 entries (1 files):
- pathogens-2223624-supplementary.xlsx
