# Supplementary material for: Genetic Diversity among Rose Rosette Virus Isolates: A Roadmap towards Studies of Gene Function and Pathogenicity
Source: Pathogens. 2023 May 12;12(5):707. doi: 10.3390/pathogens12050707 (PMC10221089; doi:10.3390/pathogens12050707)
Supplement: Supplementary file 1 [file pathogens-12-00707-s001.zip › pathogens-2223624-supplementary.xlsx]

## Sheet: Supplementary Table1_Accessions
RNA1							RNA2			RNA3			RNA4			RNA5			RNA6			RNA7
Isolate Designation	Accession	Description	Country:State	Host Source	Collection Date		Isolate Designation	Accession		Isolate Designation	Accession		Isolate Designation	Accession		Isolate Designation	Accession		Isolate Designation	Accession		Isolate Designation	Accession
BA2018_CA	MH581213.1	Rose rosette emaravirus isolate BA2018, partial sequence	USA: CA	Rosa sp.	2018		BA2018_CA	MH581214.1		BA2018_CA	MH581215.1		BA2018_CA	MH581216.1		BA2018_CA	MH581217.1		BA2018_CA	MH581218.1		BA2018_CA	MH581219.1
RRV_1_NC	MN104722.1	Rose rosette emaravirus isolate RRV_1, complete sequence	USA: NC	Rosa sp.	2016		RRV_1_NC	MN120559.1		RRV_1_NC	MN133326.1		RRV_1_NC	MN136307.1		RRV_1_NC	MN136399.1		RRV_1_NC	MN531580.1		RRV_1_NC	MN562657.1
RRV_10_MI	MN106913.1	Rose rosette emaravirus isolate RRV_10, complete cds	USA: MI	Rosa sp.	2016		RRV_10_MI	MN120560.1		RRV_10_MI	MN133327.1		RRV_10_MI	MN136308.1		RRV_10_MI	MN136400.1		RRV_10_MI	MN531581.1		RRV_10_MI	MN562658.1
RRV_11_MI	MN106914.1	Rose rosette emaravirus isolate RRV_11, complete cds	USA: MI	Rosa sp.	2016		RRV_11_MI	MN120561.1		RRV_11_MI	MN133328.1		RRV_11_MI	MN136309.1		RRV_11_MI	MN136401.1		RRV_11_MI	MN531582.1		RRV_11_MI	MN562659.1
RRV_12_TX	MN106915.1	Rose rosette emaravirus isolate RRV_12, complete cds	USA: TX	Rosa sp.	2016		RRV_12_TX	MN120562.1		RRV_12_TX	MN133329.1		RRV_12_TX	MN136310.1		RRV_12_TX	MN136402.1		RRV_12_TX	MN531583.1		RRV_12_TX	MN562660.1
RRV_13_TX	MN106916.1	Rose rosette emaravirus isolate RRV_13, complete cds	USA: TX	Rosa sp.	2016		RRV_13_TX	MN120563.1		RRV_13_TX	MN133330.1		RRV_13_TX	MN136311.1		RRV_13_TX	MN136403.1		RRV_13_TX	MN531584.1		RRV_13_TX	MN562661.1
RRV_15_AR	MN106917.1	Rose rosette emaravirus isolate RRV_15, complete cds	USA: AR	Rosa sp.	2016		RRV_15_AR	MN120564.1		RRV_15_AR	MN133331.1		RRV_15_AR	MN136312.1		RRV_15_AR	MN136404.1		RRV_15_AR	MN531585.1		RRV_15_AR	MN562662.1
RRV_16_TX	MN106918.1	Rose rosette emaravirus isolate RRV_16, complete cds	USA: TX	Rosa sp.	2016		RRV_16_TX	MN120565.1		RRV_16_TX	MN133332.1		RRV_16_TX	MN136313.1		RRV_16_TX	MN136405.1		RRV_16_TX	MN531586.1		RRV_16_TX	MN562663.1
RRV_18_MD	MN106919.1	Rose rosette emaravirus isolate RRV_18, complete cds	USA: MD	Rosa sp.	2016		RRV_18_MD	MN120566.1		RRV_18_MD	MN133333.1		RRV_18_MD	MN136314.1		RRV_18_MD	MN136406.1		RRV_18_MD	MN531587.1		RRV_18_MD	MN562664.1
RRV_19_MO	MN106920.1	Rose rosette emaravirus isolate RRV_19, complete cds	USA: MO	Rosa sp.	2016		RRV_19_MO	MN120567.1		RRV_19_MO	MN133334.1		RRV_19_MO	MN136315.1		RRV_19_MO	MN136407.1		RRV_19_MO	MN531588.1		RRV_19_MO	MN562665.1
RRV_2_MD	MN106921.1	Rose rosette emaravirus isolate RRV_2, complete cds	USA: MD	Rosa sp.	2016		RRV_2_MD	MN120568.1		RRV_2_MD	MN133335.1		RRV_2_MD	MN136316.1		RRV_2_MD	MN136408.1		RRV_2_MD	MN531589.1		RRV_2_MD	MN562666.1
RRV_20_MO	MN106922.1	Rose rosette emaravirus isolate RRV_20, complete cds	USA :MO	Rosa sp.	2016		RRV_20_MO	MN120569.1		RRV_20_MO	MN133336.1		RRV_20_MO	MN136317.1		RRV_20_MO	MN136409.1		RRV_20_MO	MN531590.1		RRV_20_MO	MN562667.1
RRV_21_IL	MN106923.1	Rose rosette emaravirus isolate RRV_21, complete cds	USA : IL	Rosa sp.	2016		RRV_21_IL	MN120570.1		RRV_21_IL	MN133337.1		RRV_21_IL	MN136318.1		RRV_21_IL	MN136410.1		RRV_21_IL	MN531591.1		RRV_21_IL	MN562668.1
RRV_22_PA	MN106924.1	Rose rosette emaravirus isolate RRV_22, complete cds	USA : PA	Rosa sp.	2016		RRV_22_PA	MN120571.1		RRV_22_PA	MN133338.1		RRV_22_PA	MN136319.1		RRV_22_PA	MN136411.1		RRV_22_PA	MN531592.1		RRV_22_PA	MN562669.1
RRV_23_MO	MN106925.1	Rose rosette emaravirus isolate RRV_23, complete cds	USA: MO	Rosa sp.	2016		RRV_23_MO	MN120572.1		RRV_23_MO	MN133339.1		RRV_23_MO	MN136320.1		RRV_23_MO	MN136412.1		RRV_23_MO	MN531593.1		RRV_23_MO	MN562670.1
RRV_24_NY	MN106926.1	Rose rosette emaravirus isolate RRV_24, complete cds	USA: NY	Rosa sp.	2016		RRV_24_NY	MN120573.1		RRV_24_NY	MN133340.1		RRV_24_NY	MN136321.1		RRV_24_NY	MN136413.1		RRV_24_NY	MN531594.1		RRV_24_NY	MN562671.1
RRV_25_NY	MN106927.1	Rose rosette emaravirus isolate RRV_25, complete cds	USA: NY	Rosa sp.	2016		RRV_25_NY	MN120574.1		RRV_25_NY	MN133341.1		RRV_25_NY	MN136322.1		RRV_25_NY	MN136414.1		RRV_25_NY	MN531595.1		RRV_25_NY	MN562672.1
RRV_27_KS	MN106928.1	Rose rosette emaravirus isolate RRV_27, complete cds	USA: KS	Rosa sp.	2016		RRV_27_KS	MN120575.1		RRV_27_KS	MN133342.1		RRV_27_KS	MN136323.1		RRV_27_KS	MN136415.1		RRV_27_KS	MN531596.1		RRV_27_KS	MN562673.1
RRV_28_IL	MN106929.1	Rose rosette emaravirus isolate RRV_28, complete cds	USA: IL	Rosa sp.	2016		RRV_28_IL	MN120576.1		RRV_28_IL	MN133343.1		RRV_28_IL	MN136324.1		RRV_28_IL	MN136416.1		RRV_28_IL	MN531597.1		RRV_28_IL	MN562674.1
RRV_3_MD	MN106930.1	Rose rosette emaravirus isolate RRV_3, complete cds	USA: MD	Rosa sp.	2016		RRV_3_MD	MN120577.1		RRV_3_MD	MN133344.1		RRV_3_MD	MN136325.1		RRV_3_MD	MN136417.1		RRV_3_MD	MN531598.1		RRV_3_MD	MN562675.1
RRV_30_AL	MN106931.1	Rose rosette emaravirus isolate RRV_30, complete cds	USA: MD	Rosa sp.	2016		RRV_30_AL	MN120578.1		RRV_30_AL	MN133345.1		RRV_30_AL	MN136326.1		RRV_30_AL	MN136418.1		RRV_30_AL	MN531599.1		RRV_30_AL	MN562676.1
RRV_31_AL	MN106932.1	Rose rosette emaravirus isolate RRV_31, complete cds	USA: AL	Rosa sp.	2016		RRV_31_AL	MN120579.1		RRV_31_AL	MN133346.1		RRV_31_AL	MN136327.1		RRV_31_AL	MN136419.1		RRV_31_AL	MN531600.1		RRV_31_AL	MN562677.1
RRV_32_AL	MN106933.1	Rose rosette emaravirus isolate RRV_32, complete cds	USA: AL	Rosa sp.	2016		RRV_32_AL	MN120580.1		RRV_32_AL	MN133347.1		RRV_32_AL	MN136328.1		RRV_32_AL	MN136420.1		RRV_32_AL	MN531601.1		RRV_32_AL	MN562678.1
RRV_33_IA	MN106934.1	Rose rosette emaravirus isolate RRV_33, complete cds	USA: IA	Rosa sp.	2016		RRV_33_IA	MN120581.1		RRV_33_IA	MN133348.1		RRV_33_IA	MN136329.1		RRV_33_IA	MN136421.1		RRV_33_IA	MN531602.1		RRV_33_IA	MN562679.1
RRV_34_LA	MN106935.1	Rose rosette emaravirus isolate RRV_34, complete cds	USA: LA	Rosa sp.	2016		RRV_34_LA	MN120582.1		RRV_34_LA	MN133349.1		RRV_34_LA	MN136330.1		RRV_34_LA	MN136422.1		RRV_34_MO	MN531603.1		RRV_34_LA	MN562680.1
RRV_35_LA	MN106936.1	Rose rosette emaravirus isolate RRV_35, complete cds	USA: LA	Rosa sp.	2016		RRV_35_LA	MN120583.1		RRV_35_LA	MN133350.1		RRV_35_LA	MN136331.1		RRV_35_LA	MN136423.1		RRV_35_LA	MN531604.1		RRV_35_LA	MN562681.1
RRV_36_OK	MN106937.1	Rose rosette emaravirus isolate RRV_36, complete cds	USA: OK	Rosa sp.	2016		RRV_36_OK	MN120584.1		RRV_36_OK	MN133351.1		RRV_36_OK	MN136332.1		RRV_36_OK	MN136424.1		RRV_36_OK	MN531605.1		RRV_36_OK	MN562682.1
RRV_41_KY	MN106938.1	Rose rosette emaravirus isolate RRV_41, complete cds	USA: KY	Rosa sp.	2016		RRV_41_KY	MN120585.1		RRV_41_KY	MN133352.1		RRV_41_KY	MN136333.1		RRV_41_KY	MN136425.1		RRV_41_KY	MN531606.1		RRV_41_KY	MN562683.1
RRV_42_AR	MN106939.1	Rose rosette emaravirus isolate RRV_42, complete cds	USA: AR	Rosa sp.	2016		RRV_42_AR	mn120586.1		RRV_42_AR	MN133353.1		RRV_42_AR	MN136334.1		RRV_42_AR	MN136426.1		RRV_42_AR	MN531607.1		RRV_42_AR	MN562684.1
RRV_43_AR	MN106940.1	Rose rosette emaravirus isolate RRV_43, complete cds	USA: AR	Rosa sp.	2016		RRV_43_AR	MN120587.1		RRV_43_AR	MN133354.1		RRV_43_AR	MN136335.1		RRV_43_AR	MN136427.1		RRV_43_AR	MN531608.1		RRV_43_AR	MN562685.1
RRV_44_AR	MN106941.1	Rose rosette emaravirus isolate RRV_44, complete cds	USA: AR	Rosa sp.	2016		RRV_44_AR	MN120588.1		RRV_44_AR	MN133355.1		RRV_44_AR	MN136336.1		RRV_44_AR	MN136428.1		RRV_44_AR	MN531609.1		RRV_44_AR	MN562686.1
RRV_46_AR	MN106942.1	Rose rosette emaravirus isolate RRV_46, complete cds	USA: AR	Rosa sp.	2016		RRV_46_AR	MN120589.1		RRV_46_AR	MN133356.1		RRV_46_AR	MN136337.1		RRV_46_AR	MN136429.1		RRV_46_AR	MN531610.1		RRV_46_AR	MN562687.1
RRV_47_AR	MN106943.1	Rose rosette emaravirus isolate RRV_47, complete cds	USA:AR	Rosa sp.	2016		RRV_47_AR	MN120590.1		RRV_47_AR	MN133357.1		RRV_47_AR	MN136338.1		RRV_47_AR	MN136430.1		RRV_47_AR	MN531611.1		RRV_47_AR	MN562688.1
RRV_48_AR	MN106944.1	Rose rosette emaravirus isolate RRV_48, complete cds	USA: AR	Rosa sp.	2016		RRV_48_AR	MN120591.1		RRV_48_AR	MN133358.1		RRV_48_AR	MN136339.1		RRV_48_AR	MN136431.1		RRV_48_AR	MN531612.1		RRV_48_AR	MN562689.1
RRV_49_AR	MN106945.1	Rose rosette emaravirus isolate RRV_49, complete cds	USA: AR	Rosa sp.	2016		RRV_49_AR	MN120592.1		RRV_49_AR	MN133359.1		RRV_49_AR	MN136340.1		RRV_49_AR	MN136432.1		RRV_49_AR	MN531613.1		RRV_49_AR	MN562690.1
RRV_50_AR	MN106946.1	Rose rosette emaravirus isolate RRV_50, complete cds	USA: AR	Rosa sp.	2016		RRV_50_AR	MN120593.1		RRV_50_AR	MN133360.1		RRV_50_AR	MN136341.1		RRV_50_AR	MN136433.1		RRV_50_AR	MN531614.1		RRV_50_AR	MN562691.1
RRV_6_TN	MN106947.1	Rose rosette emaravirus isolate RRV_6, complete cds	USA: TN	Rosa sp.	2016		RRV_6_TN	MN120594.1		RRV_6_TN	MN133361.1		RRV_6_TN	MN136342.1		RRV_6_TN	MN136434.1		RRV_6_TN	MN531615.1		RRV_6_TN	MN562692.1
RRV_7_TN	MN106948.1	Rose rosette emaravirus isolate RRV_7, complete cds	USA: TN	Rosa sp.	2016		RRV_7_TN	MN120595.1		RRV_7_TN	MN133362.1		RRV_7_TN	MN136343.1		RRV_7_TN	MN136435.1		RRV_7_TN	MN531616.1		RRV_7_TN	MN562693.1
RRV_9_MI	MN106949.1	Rose rosette emaravirus isolate RRV_9, complete cds	USA: MI	Rosa sp.	2016		RRV_9_MI	MN120596.1		RRV_9_MI	MN133363.1		RRV_9_MI	MN136344.1		RRV_9_MI	MN136436.1		RRV_9_MI	MN531617.1		RRV_9_MI	MN562694.1
RRV2_100T_AR	MN106950.1	Rose rosette emaravirus isolate RRV2_100T, complete cds	USA: AR	Rosa sp.	2016		RRV2_100T_AR	MN120597.1		RRV2_100T_AR	MN133364.1		RRV2_100T_AR	MN136345.1		RRV2_100T_AR	MN136437.1		RRV2_100T_AR	MN531618.1		RRV2_100T_AR	MN562695.1
RRV2_103T_AR	MN106951.1	Rose rosette emaravirus isolate RRV2_103T, complete cds	USA: AR	Rosa sp.	2016		RRV2_103T_AR	MN120598.1		RRV2_103T_AR	MN133365.1		RRV2_103T_AR	MN136346.1		RRV2_103T_AR	MN136438.1		RRV2_103T_AR	MN531619.1		RRV2_103T_AR	MN562696.1
RRV2_107T_AR	MN106952.1	Rose rosette emaravirus isolate RRV2_107T, complete cds	USA: AR	Rosa sp.	2016		RRV2_107T_AR	MN120599.1		RRV2_107T_AR	MN133366.1		RRV2_107T_AR	MN136347.1		RRV2_107T_AR	MN136439.1		RRV2_107T_AR	MN531620.1		RRV2_107T_AR	MN562697.1
RRV2_109T_AR	MN106953.1	Rose rosette emaravirus isolate RRV2_109T, complete cds	USA: AR	Rosa sp.	2016		RRV2_109T_AR	MN120600.1		RRV2_109T_AR	MN133367.1		RRV2_109T_AR	MN136348.1		RRV2_109T_AR	MN136440.1		RRV2_109T_AR	MN531621.1		RRV2_109T_AR	MN562698.1
RRV2_13_MI	MN106954.1	Rose rosette emaravirus isolate RRV2_13, complete cds	USA: MI	Rosa sp.	2016		RRV2_13_MI	MN120601.1		RRV2_13_MI	MN133368.1		RRV2_13_MI	MN136349.1		RRV2_13_MI	MN136441.1		RRV2_13_MI	MN531622.1		RRV2_13_MI	MN562699.1
RRV2_22_PA	MN106955.1	Rose rosette emaravirus isolate RRV2_22, complete cds	USA: PA	Rosa sp.	2016		RRV2_22_PA	MN120602.1		RRV2_22_PA	MN133369.1		RRV2_22_PA	MN136350.1		RRV2_22_PA	MN136442.1		RRV2_22_PA	MN531623.1		RRV2_22_PA	MN562700.1
RRV2_27_TX	MN106956.1	Rose rosette emaravirus isolate RRV2_27, complete cds	USA: TX	Rosa sp.	2016		RRV2_27_TX	MN120603.1		RRV2_27_TX	MN133370.1		RRV2_27_TX	MN136351.1		RRV2_27_TX	MN136443.1		RRV2_27_TX	MN531624.1		RRV2_27_TX	MN562701.1
RRV2_33_IL	MN106957.1	Rose rosette emaravirus isolate RRV2_33, complete cds	USA: IL	Rosa sp.	2016		RRV2_33_IL	MN120604.1		RRV2_33_IL	MN133371.1		RRV2_33_IL	MN136352.1		RRV2_33_IL	MN136444.1		RRV2_33_IL	MN531625.1		RRV2_33_IL	MN562702.1
RRV2_34_MO	MN106958.1	Rose rosette emaravirus isolate RRV2_34, complete cds	USA: MO	Rosa sp.	2016		RRV2_34_MO	MN120605.1		RRV2_34_MO	MN133372.1		RRV2_34_MO	MN136353.1		RRV2_34_MO	MN136445.1		RRV2_34_MO	MN531626.1		RRV2_34_MO	MN562703.1
RRV2_38_MO	MN106959.1	Rose rosette emaravirus isolate RRV2_38, complete cds	USA: MO	Rosa sp.	2016		RRV2_38_MO	MN120606.1		RRV2_38_MO	MN133373.1		RRV2_38_MO	MN136354.1		RRV2_38_MO	MN136446.1		RRV2_38_MO	MN531627.1		RRV2_38_MO	MN562704.1
RRV2_39_MO	MN106960.1	Rose rosette emaravirus isolate RRV2_39, complete cds	USA: MO	Rosa sp.	2016		RRV2_39_MO	MN120607.1		RRV2_39_MO	MN133374.1		RRV2_39_MO	MN136355.1		RRV2_39_MO	MN136447.1		RRV2_39_MO	MN531628.1		RRV2_39_MO	MN562705.1
RRV2_40_M0	MN106961.1	Rose rosette emaravirus isolate RRV2_40, complete cds	USA: MO	Rosa sp.	2016		RRV2_40_MO	MN120608.1		RRV2_40_MO	MN133375.1		RRV2_40_MO	MN136356.1		RRV2_40_MO	MN136448.1		RRV2_40_MO	MN531629.1		RRV2_40_MO	MN562706.1
RRV2_43T_AR	MN106962.1	Rose rosette emaravirus isolate RRV2_43T, complete cds	USA: AR	Rosa sp.	2016		RRV2_43T_AR	MN120609.1		RRV2_43T_AR	MN133376.1		RRV2_43T_AR	MN136357.1		RRV2_43T_AR	MN136449.1		RRV2_43T_AR	MN531630.1		RRV2_43T_AR	MN562707.1
RRV2_45_IL	MN106963.1	Rose rosette emaravirus isolate RRV2_45, complete cds	USA: IL	Rosa sp.	2016		RRV2_45_IL	MN120610.1		RRV2_45_IL	MN133377.1		RRV2_45_IL	MN136358.1		RRV2_45_IL	MN136450.1		RRV2_45_IL	MN531631.1		RRV2_45_IL	MN562708.1
RRV2_45T_AR	MN106964.1	Rose rosette emaravirus isolate RRV2_45T, complete cds	USA:AR	Rosa sp.	2016		RRV2_45T_AR	MN120611.1		RRV2_45T_AR	MN133378.1		RRV2_45T_AR	MN136359.1		RRV2_45T_AR	MN136451.1		RRV2_45T_AR	MN531632.1		RRV2_45T_AR	MN562709.1
RRV2_47_AR	MN106965.1	Rose rosette emaravirus isolate RRV2_47, complete cds	USA: AR	Rosa sp.	2016		RRV2_47_AR	MN120612.1		RRV2_47_AR	MN133379.1		RRV2_47_AR	MN136360.1		RRV2_47_AR	MN136452.1		RRV2_47_AR	MN531633.1		RRV2_47_AR	MN562710.1
RRV2_48T_AR	MN106966.1	Rose rosette emaravirus isolate RRV2_48T, complete cds	USA: AR	Rosa sp.	2016		RRV2_48T_AR	MN120613.1		RRV2_48T_AR	MN133380.1		RRV2_48T_AR	MN136361.1		RRV2_48T_AR	MN136453.1		RRV2_48T_AR	MN531634.1		RRV2_48T_AR	MN562711.1
RRV2_49_MI	MN106967.1	Rose rosette emaravirus isolate RRV2_49, complete cds	USA: MI	Rosa sp.	2016		RRV2_49_MI	MN120614.1		RRV2_49_MI	MN133381.1		RRV2_49_MI	MN136362.1		RRV2_49_MI	MN136454.1		RRV2_49_MI	MN531635.1		RRV2_49_MI	MN562712.1
RRV2_55T_AR	MN106968.1	Rose rosette emaravirus isolate RRV2_55T, complete cds	USA: AR	Rosa sp.	2016		RRV2_55T_AR	MN120615.1		RRV2_55T_AR	MN133382.1		RRV2_55T_AR	MN136363.1		RRV2_55T_AR	MN136455.1		RRV2_55T_AR	MN531636.1		RRV2_55T_AR	MN562713.1
RRV2_57_AL	MN106969.1	Rose rosette emaravirus isolate RRV2_57, complete cds	USA: AL	Rosa sp.	2016		RRV2_57_AL	MN120616.1		RRV2_57_AL	MN133383.1		RRV2_57_AL	MN136364.1		RRV2_57_AL	MN136456.1		RRV2_57_AL	MN531637.1		RRV2_57_AL	MN562714.1
RRV2_58_AL	MN106970.1	Rose rosette emaravirus isolate RRV2_58, complete cds	USA: AL	Rosa sp.	2016		RRV2_58_AL	MN120617.1		RRV2_58_AL	MN133384.1		RRV2_58_AL	MN136365.1		RRV2_58_AL	MN136457.1		RRV2_58_AL	MN531638.1		RRV2_58_AL	MN562715.1
RRV2_59_AL	MN106971.1	Rose rosette emaravirus isolate RRV2_59, complete cds	USA: AL	Rosa sp.	2016		RRV2_59_AL	MN120618.1		RRV2_59_AL	MN133385.1		RRV2_59_AL	MN136366.1		RRV2_59_AL	MN136458.1		RRV2_59_AL	MN531639.1		RRV2_59_AL	MN562716.1
RRV2_59T_AR	MN106972.1	Rose rosette emaravirus isolate RRV2_59T, complete cds	USA: AR	Rosa sp.	2016		RRV2_59T_AR	MN120619.1		RRV2_59T_AR	MN133386.1		RRV2_59T_AR	MN136367.1		RRV2_59T_AR	MN136459.1		RRV2_59T_AR	MN531640.1		RRV2_59T_AR	MN562717.1
RRV2_62_MO	MN106973.1	Rose rosette emaravirus isolate RRV2_62, complete cds	USA: MO	Rosa sp.	2016		RRV2_62_MO	MN120620.1		RRV2_62_MO	MN133387.1		RRV2_62_MO	MN136368.1		RRV2_62_MO	MN136460.1		RRV2_62_MO	MN531641.1		RRV2_62_MO	MN562718.1
RRV2_63_MO	MN106974.1	Rose rosette emaravirus isolate RRV2_63, complete cds	USA: MO	Rosa sp.	2016		RRV2_63_MO	MN120621.1		RRV2_63_MO	MN133388.1		RRV2_63_MO	MN136369.1		RRV2_63_MO	MN136461.1		RRV2_63_MO	MN531642.1		RRV2_63_MO	MN562719.1
RRV2_63T_AR	MN106975.1	Rose rosette emaravirus isolate RRV2_63T, complete cds	USA: AR	Rosa sp.	2016		RRV2_63T_AR	MN120622.1		RRV2_63T_AR	MN133389.1		RRV2_63T_AR	MN136370.1		RRV2_63T_AR	MN136462.1		RRV2_63T_AR	MN531643.1		RRV2_63T_AR	MN562720.1
RRV2_64T_AR	MN106976.1	Rose rosette emaravirus isolate RRV2_64T, complete cds	USA: AR	Rosa sp.	2016		RRV2_64T_AR	MN120623.1		RRV2_64T_AR	MN133390.1		RRV2_64T_AR	MN136371.1		RRV2_64T_AR	MN136463.1		RRV2_64T_AR	MN531644.1		RRV2_64T_AR	MN562721.1
RRV2_65T_AR	MN106977.1	Rose rosette emaravirus isolate RRV2_65T, complete cds	USA:AR	Rosa sp.	2016		RRV2_65T_AR	MN120624.1		RRV2_65T_AR	MN133391.1		RRV2_65T_AR	MN136372.1		RRV2_65T_AR	MN136464.1		RRV2_65T_AR	MN531645.1		RRV2_65T_AR	MN562722.1
RRV2_67T_AR	MN106978.1	Rose rosette emaravirus isolate RRV2_67T, complete cds	USA: AR	Rosa sp.	2016		RRV2_67T_AR	MN120625.1		RRV2_67T_AR	MN133392.1		RRV2_67T_AR	MN136373.1		RRV2_67T_AR	MN136465.1		RRV2_67T_AR	MN531646.1		RRV2_67T_AR	MN562723.1
RRV2_68_MI	MN106979.1	Rose rosette emaravirus isolate RRV2_68, complete cds	USA: MI	Rosa sp.	2016		RRV2_68_MI	MN120626.1		RRV2_68_MI	MN133393.1		RRV2_68_MI	MN136374.1		RRV2_68_MI	MN136466.1		RRV2_68_MI	MN531647.1		RRV2_68_MI	MN562724.1
RRV2_68T_AR	MN106980.1	Rose rosette emaravirus isolate RRV2_68T, complete cds	USA: AR	Rosa sp.	2016		RRV2_68T_AR	MN120627.1		RRV2_68T_AR	MN133394.1		RRV2_68T_AR	MN136375.1		RRV2_68T_AR	MN136467.1		RRV2_68T_AR	MN531648.1		RRV2_68T_AR	MN562725.1
RRV2_69T_AR	MN106981.1	Rose rosette emaravirus isolate RRV2_69T, complete cds	USA:AR	Rosa sp.	2016		RRV2_69T_AR	MN120628.1		RRV2_69T_AR	MN133395.1		RRV2_69T_AR	MN136376.1		RRV2_69T_AR	MN136468.1		RRV2_69T_AR	MN531649.1		RRV2_69T_AR	MN562726.1
RRV2_70T_AR	MN106982.1	Rose rosette emaravirus isolate RRV2_70T, complete cds	USA: AR	Rosa sp.	2016		RRV2_70T_AR	MN120629.1		RRV2_70T_AR	MN133396.1		RRV2_70T_AR	MN136377.1		RRV2_70T_AR	MN136469.1		RRV2_70T_AR	MN531650.1		RRV2_70T_AR	MN562727.1
RRV2_71T_AR	MN106983.1	Rose rosette emaravirus isolate RRV2_71T, complete cds	USA: AR	Rosa sp.	2016		RRV2_71T_AR	MN120630.1		RRV2_71T_AR	MN133397.1		RRV2_71T_AR	MN136378.1		RRV2_71T_AR	MN136470.1		RRV2_71T_AR	MN531651.1		RRV2_71T_AR	MN562728.1
RRV2_72T_AR	MN106984.1	Rose rosette emaravirus isolate RRV2_72T, complete cds	USA: AR	Rosa sp.	2016		RRV2_72T_AR	MN120631.1		RRV2_72T_AR	MN133398.1		RRV2_72T_AR	MN136379.1		RRV2_72T_AR	MN136471.1		RRV2_72T_AR	MN531652.1		RRV2_72T_AR	MN562729.1
RRV2_73T_AR	MN106985.1	Rose rosette emaravirus isolate RRV2_73T, complete cds	USA: AR	Rosa sp.	2016		RRV2_73T_AR	MN120632.1		RRV2_73T_AR	MN133399.1		RRV2_73T_AR	MN136380.1		RRV2_73T_AR	MN136472.1		RRV2_73T_AR	MN531653.1		RRV2_73T_AR	MN562730.1
RRV2_74_KY	MN106986.1	Rose rosette emaravirus isolate RRV2_74, complete cds	USA :KY	Rosa sp.	2016		RRV2_74_KY	MN120633.1		RRV2_74_KY	MN133400.1		RRV2_74_KY	MN136381.1		RRV2_74_KY	MN136473.1		RRV2_74_KY	MN531654.1		RRV2_74_KY	MN562731.1
RRV2_74T_AR	MN106987.1	Rose rosette emaravirus isolate RRV2_74T, complete cds	USA: AR	Rosa sp.	2016		RRV2_74T_AR	MN120634.1		RRV2_74T_AR	MN133401.1		RRV2_74T_AR	MN136382.1		RRV2_74T_AR	MN136474.1		RRV2_74T_AR	MN531655.1		RRV2_74T_AR	MN562732.1
RRV2_75T_AR	MN106988.1	Rose rosette emaravirus isolate RRV2_75T, complete cds	USA; AR	Rosa sp.	2016		RRV2_75T_AR	MN120635.1		RRV2_75T_AR	MN133402.1		RRV2_75T_AR	MN136383.1		RRV2_75T_AR	MN136475.1		RRV2_75T_AR	MN531656.1		RRV2_75T_AR	MN562733.1
RRV2_76_KY	MN106989.1	Rose rosette emaravirus isolate RRV2_76, complete cds	USA: KY	Rosa sp.	2016		RRV2_76_KY	MN120636.1		RRV2_76_KY	MN133403.1		RRV2_76_KY	MN136384.1		RRV2_76_KY	MN136476.1		RRV2_76_KY	MN531657.1		RRV2_76_KY	MN562734.1
RRV2_77T_AR	MN106990.1	Rose rosette emaravirus isolate RRV2_77T, complete cds	USA: AR	Rosa sp.	2016		RRV2_77T_AR	MN120637		RRV2_77T_AR	MN133404.1		RRV2_77T_AR	MN136385.1		RRV2_77T_AR	MN136477.1		RRV2_77T_AR	MN531658.1		RRV2_77T_AR	MN562735.1
RRV2_79_KY	MN106991.1	Rose rosette emaravirus isolate RRV2_79, complete cds	USA: KY	Rosa sp.	2016		RRV2_79_KY	MN120638.1		RRV2_79_KY	MN133405.1		RRV2_79_KY	MN136386.1		RRV2_79_KY	MN136478.1		RRV2_79_KY	MN531659.1		RRV2_79_AR	MN562736.1
RRV2_79T_AR	MN106992.1	Rose rosette emaravirus isolate RRV2_79T, complete cds	USA: AR	Rosa sp.	2016		RRV2_79T_AR	MN120639.1		RRV2_79T_AR	MN133406.1		RRV2_79T_AR	MN136387.1		RRV2_79T_AR	MN136479.1		RRV2_79T_AR	MN531660.1		RRV2_79T_AR	MN562737.1
RRV2_80T_AR	MN106993.1	Rose rosette emaravirus isolate RRV2_80T, complete cds	USA: AR	Rosa sp.	2016		RRV2_80T_AR	MN120640.1		RRV2_80T_AR	MN133407.1		RRV2_80T_AR	MN136388.1		RRV2_80T_AR	MN136480.1		RRV2_80T_AR	MN531661.1		RRV2_80T_AR	MN562738.1
RRV2_81T_AR	MN106994.1	Rose rosette emaravirus isolate RRV2_81, complete cds	USA: AR	Rosa sp.	2016		RRV2_81_AR	MN120641.1		RRV2_81_AR	MN133408.1		RRV2_81_AR	MN136389.1		RRV2_81_AR	MN136481.1		RRV2_81_AR	MN531662.1		RRV2_81_AR	MN562739.1
RRV2_82T_AR	MN106995.1	Rose rosette emaravirus isolate RRV2_82T, complete cds	USA: AR	Rosa sp.	2016		RRV2_82T_AR	MN120642.1		RRV2_82T_AR	MN133409.1		RRV2_82T_AR	MN136390.1		RRV2_82T_AR	MN136482.1		RRV2_82T_AR	MN531663.1		RRV2_82T_AR	MN562740.1
RRV2_85T_AR	MN106996.1	Rose rosette emaravirus isolate RRV2_85T, complete cds	USA: AR	Rosa sp.	2016		RRV2_85T_AR	MN120643.1		RRV2_85T_AR	MN133410.1		RRV2_85T_AR	MN136391.1		RRV2_85T_AR	MN136483.1		RRV2_85T_AR	MN531664.1		RRV2_85T_AR	MN562741.1
RRV2_89T_AR	MN106997.1	Rose rosette emaravirus isolate RRV2_89T, complete cds	USA: AR	Rosa sp.	2016		RRV2_89T_AR	MN120644.1		RRV2_89T_AR	MN133411.1		RRV2_89T_AR	MN136392.1		RRV2_89T_AR	MN136484.1		RRV2_89T_AR	MN531665.1		RRV2_89T_AR	MN562742.1
RRV2_90T_AR	MN106998.1	Rose rosette emaravirus isolate RRV2_90T, complete cds	USA: AR	Rosa sp.	2016		RRV2_90T_AR	MN120645.1		RRV2_90T_AR	MN133412.1		RRV2_90T_AR	MN136393.1		RRV2_90T_AR	MN136485.1		RRV2_90T_AR	MN531666.1		RRV2_90T_AR	MN562743.1
RRV2_94T_AR	MN106999.1	Rose rosette emaravirus isolate RRV2_94T, complete cds	USA: AR	Rosa sp.	2016		RRV2_94T_AR	MN120646.1		RRV2_94T_AR	MN133413.1		RRV2_94T_AR	MN136394.1		RRV2_94T_AR	MN136486.1		RRV2_94T_AR	MN531667.1		RRV2_94T_AR	MN562744.1
RRV2_97_AR	MN107000.1	Rose rosette emaravirus isolate RRV2_97, complete cds	USA: AR	Rosa sp.	2016		RRV2_97_AR	MN120647.1		RRV2_97_AR	MN133414.1		RRV2_97_AR	MN136395.1		RRV2_97_AR	MN136487.1		RRV2_97_AR	MN531668.1		RRV2_97_AR	MN562745.1
RRV2_98_AR	MN107001.1	Rose rosette emaravirus isolate RRV2_98, complete cds	USA: AR	Rosa sp.	2016		RRV2_98_AR	MN120648.1		RRV2_98_AR	MN133415.1		RRV2_98_AR	MN136396.1		RRV2_98_AR	MN136488.1		RRV2_98_AR	MN531669.1		RRV2_98_AR	MN562746.1
RRV2_99_AR	MN107002.1	Rose rosette emaravirus isolate RRV2_99, complete cds	USA: AR	Rosa sp.	2016		RRV2_99_AR	MN120649.1		RRV2_99_AR	MN133416.1		RRV2_99_AR	MN136397.1		RRV2_99_AR	MN136489.1		RRV2_99_AR	MN531670.1		RRV2_99_AR	MN562747.1
RRV_RF_DC	Pending	Rose rosette emaravirus isolate RRV-RF-DC, complete cds	USA:DC	Rosa ×fortuniana (Climbing shrub rose)	2017		RRV_RF_DC	Pending		RRV_RF_DC	Pending		RRV_RF_DC	Pending		RRV_RF_DC	Pending		RRV_RF_DC	Pending		RRV_RF_DC	Pending
RRV_SW_DE	Pending	Rose rosette emaravirus isolate RRV-SW-DE, complete cds	USA:DE	Rosa sp. 'Stormy Weather' (Climber rose)	2017		RRV_SW_DE	Pending		RRV_SW_DE	Pending		RRV_SW_DE	Pending		RRV_SW_DE	Pending		RRV_SW_DE	Pending		RRV_SW_DE	Pending
WA2017_CA	MH581220.1	Rose rosette emaravirus isolate WA2017, partial sequence	USA: CA	Rosa sp. 'Veteran's Honor' (Hybrid Tea rose)	2017		WA2017_CA	MH581221.1		WA2017_CA	MH581222.1		WA_2017_CA	MH581223.1		WA2017_CA	MH581224.1		WA2017_CA	MH581225.1		WA2017_CA	MH581226.1
